# Supplementary material for: Vericiguat protects against cardiac damage in a pig model of ischemia/reperfusion
Source: PLoS One. 2023 Dec 22;18(12):e0295566. doi: 10.1371/journal.pone.0295566 (PMC10745182; doi:10.1371/journal.pone.0295566)
Supplement: S1 Data — (ZIP) [file pone.0295566.s002.zip]

Archive with 89 entries (73 files):
- minimal underlying data/
- minimal underlying data/Fig1/
- minimal underlying data/Fig1/Elisa/
- minimal underlying data/Fig1/Elisa/cGMP(1).pzfx
- minimal underlying data/Fig1/Elisa/cGMP.xlsx
- minimal underlying data/Fig1/MRI/
- minimal underlying data/Fig1/MRI/IR+vericiguat1.tiff
- minimal underlying data/Fig1/MRI/IR+vericiguat2.tiff
- minimal underlying data/Fig1/MRI/IR+vericiguat3.tiff
- minimal underlying data/Fig1/MRI/IR1.tiff
- minimal underlying data/Fig1/MRI/IR2.tiff
- minimal underlying data/Fig1/MRI/IR3.tiff
- minimal underlying data/Fig1/MRI.pzfx
- minimal underlying data/Fig2/
- minimal underlying data/Fig2/CD31/
- minimal underlying data/Fig2/CD31/CD31.pzfx
- minimal underlying data/Fig2/CD31/CD31.xls
- minimal underlying data/Fig2/CD31/IR+vericiguat.tif
- minimal underlying data/Fig2/CD31/IR.tif
- minimal underlying data/Fig2/CD31/sham+vericiguat.tif
- minimal underlying data/Fig2/CD31/sham.tif
- minimal underlying data/Fig2/HE/
- minimal underlying data/Fig2/HE/IR+vericiguat.tif
- minimal underlying data/Fig2/HE/IR.tif
- minimal underlying data/Fig2/HE/sham+vericiguat.tif
- minimal underlying data/Fig2/HE/sham.tif
- minimal underlying data/Fig2/masson/
- minimal underlying data/Fig2/masson/IR+vericiguat.tif
- minimal underlying data/Fig2/masson/IR.tif
- minimal underlying data/Fig2/masson/sham+vericiguat.tif
- minimal underlying data/Fig2/masson/sham.tif
- minimal underlying data/Fig2/αSMA/
- minimal underlying data/Fig2/αSMA/IR+vericiguat1.tif
- minimal underlying data/Fig2/αSMA/IR+vericiguat2.tif
- minimal underlying data/Fig2/αSMA/IR+vericiguat3.tif
- minimal underlying data/Fig2/αSMA/IR1.tif
- minimal underlying data/Fig2/αSMA/IR2.tif
- minimal underlying data/Fig2/αSMA/IR3.tif
- minimal underlying data/Fig2/αSMA/sham+vericiguat1_p0.tif
- minimal underlying data/Fig2/αSMA/sham+vericiguat2_p0.tif
- minimal underlying data/Fig2/αSMA/sham+vericiguat3_p0.tif
- minimal underlying data/Fig2/αSMA/sham1_p0.tif
- minimal underlying data/Fig2/αSMA/sham2_p0.tif
- minimal underlying data/Fig2/αSMA/sham3_p0.tif
- minimal underlying data/Fig2/αSMA/αSMA.pzfx
- minimal underlying data/Fig2/αSMA/αSMA.xlsx
- minimal underlying data/Fig3/
- minimal underlying data/Fig3/CD16/
- minimal underlying data/Fig3/CD16/CD16.pzfx
- minimal underlying data/Fig3/CD16/CD16.xls
- minimal underlying data/Fig3/CD16/IR+vericiguat.tif
- minimal underlying data/Fig3/CD16/IR.tif
- minimal underlying data/Fig3/CD16/sham+vericiguat.tif
- minimal underlying data/Fig3/CD16/sham.tif
- minimal underlying data/Fig3/CD68/
- minimal underlying data/Fig3/CD68/2sham.tif
- minimal underlying data/Fig3/CD68/CD68.pzfx
- minimal underlying data/Fig3/CD68/CD68.xls
- minimal underlying data/Fig3/CD68/IR+vericiguat.tif
- minimal underlying data/Fig3/CD68/IR.tif
- minimal underlying data/Fig3/CD68/sham+vericiguat.bmp
- minimal underlying data/Fig4/
- minimal underlying data/Fig4/TUNEL/
- minimal underlying data/Fig4/TUNEL/2IR2.tif
- minimal underlying data/Fig4/TUNEL/2IR3.tif
- minimal underlying data/Fig4/TUNEL/2sham+vericiguat.tif
- minimal underlying data/Fig4/TUNEL/2sham+vericiguat2.tif
- minimal underlying data/Fig4/TUNEL/2sham+vericiguat3_p0.tif
- minimal underlying data/Fig4/TUNEL/Apoptosis index.pzfx
- minimal underlying data/Fig4/TUNEL/IR+vericiguat.tif
- minimal underlying data/Fig4/TUNEL/IR+vericiguat2.tif
- minimal underlying data/Fig4/TUNEL/IR+vericiguat3.tif
- minimal underlying data/Fig4/TUNEL/sham.tif
- minimal underlying data/Fig4/TUNEL/sham1.tif
- minimal underlying data/Fig4/TUNEL/sham2.tif
- minimal underlying data/Fig4/western/
- minimal underlying data/Fig4/western/actin.tif
- minimal underlying data/Fig4/western/C-caspase3.pzfx
- minimal underlying data/Fig4/western/caspase-3.tif
- minimal underlying data/Fig4/western/cleaved-caspase-3.tif
- minimal underlying data/Fig4/western/T-caspase3.pzfx
- minimal underlying data/Fig4/western/凋亡WESTERN.xls
- minimal underlying data/Fig5/
- minimal underlying data/Fig5/Beclin 1.tif
- minimal underlying data/Fig5/Beclin-1.pzfx
- minimal underlying data/Fig5/LC3.tif
- minimal underlying data/Fig5/LC3II-LC3I.pzfx
- minimal underlying data/Fig5/β-actin.tif
- minimal underlying data/Fig5/自噬.xls
