# Supplementary material for: Vericiguat protects against cardiac damage in a pig model of ischemia/reperfusion
Source: PLoS One. 2023 Dec 22;18(12):e0295566. doi: 10.1371/journal.pone.0295566 (PMC10745182; doi:10.1371/journal.pone.0295566)
Supplement: S1 Data — (ZIP) [file pone.0295566.s002.zip › minimal underlying data/Fig1/Elisa/cGMP.xlsx]

## Sheet: Sheet2
	吸光度
12.5	0.68
6.25	0.971
3.13	1.313
1.56	1.63
0.78	1.861
0	2.161
I/R	1mg/kg	3mg/kg	10mg/kg
1.8341	1.62052	1.33055	1.38907
1.80023	1.59858	1.34542	1.41237
1.81227	1.59205	1.34917	1.39486
1.80745	1.57258	1.3324	1.38522
I/R	1mg/kg	3mg/kg	10mg/kg
0.97	1.89	3.32	3.01
1.11	1.99	3.24	2.89
1.06	2.02	3.22	2.98
1.08	2.11	3.31	3.03
