# Supplementary material for: Vericiguat protects against cardiac damage in a pig model of ischemia/reperfusion
Source: PLoS One. 2023 Dec 22;18(12):e0295566. doi: 10.1371/journal.pone.0295566 (PMC10745182; doi:10.1371/journal.pone.0295566)
Supplement: S1 Data — (ZIP) [file pone.0295566.s002.zip › minimal underlying data/Fig2/CD31/CD31.xls]

## Sheet: Sheet1
		Area	Mean	Min	Max	IntDen	%Area	RawIntDen	MinThr	MaxThr
I/R+vericiguat	1	60157	0.12	0.016	0.438	7214.02	15.252	11814644	0.438	0.016
	2	57774	0.123	0.03	0.424	7122.19	14.648	11251667	0.424	0.03
	3	57291	0.121	0.03	0.373	6929.83	14.525	11202409	0.373	0.03
	4	56850	0.119	0.03	0.346	6771.15	14.414	11153291	0.346	0.03
I/R	1	12104	0.098	0.007	0.225	1192.23	3.069	2476933	0.225	0.005
	2	12479	0.103	0.007	0.248	1281.14	3.164	2532334	0.248	0.005
	3	12642	0.105	0.007	0.26	1322.72	3.205	2555437	0.26	0.005
	4	11498	0.096	0.021	0.205	1104.84	2.915	2363214	0.205	0.021
sham	1	5526	0.085	0.03	0.503	467.489	1.401	1164876	2.708	0.03
	2	4997	0.09	0.043	0.503	448.442	1.267	1040709	2.708	0.043
	3	4351	0.096	0.054	0.503	417.528	1.103	893162	2.708	0.054
	4	5619	0.083	0.025	0.299	465.575	1.425	1188854	0.299	0.025
sham+vericiguat	1	8229	0.089	0.035	0.2	734.324	2.086	1714700	0.2	0.035
	2	8551	0.087	0.025	0.2	743.976	2.168	1791336	0.2	0.025
	3	8793	0.091	0.025	0.31	799.656	2.229	1827722	0.313	0.025
	4	7951	0.086	0.035	0.171	682.703	2.016	1668465	0.171	0.035
	I/R+vericiguat	I/R	sham	sham+vericiguat
	0.12	0.098	0.085	0.089
	0.123	0.103	0.09	0.087
	0.121	0.105	0.096	0.091
	0.119	0.096	0.083	0.086
			0.0885
	I/R+vericiguat	I/R	sham	sham+vericiguat
归一化	1.35593	1.10734	0.960452	1.00565
	1.38983	1.16384	1.01695	0.983051
	1.36723	1.18644	1.08475	1.02825
	1.34463	1.08475	0.937853	0.971751
