# Supplementary material for: Vericiguat protects against cardiac damage in a pig model of ischemia/reperfusion
Source: PLoS One. 2023 Dec 22;18(12):e0295566. doi: 10.1371/journal.pone.0295566 (PMC10745182; doi:10.1371/journal.pone.0295566)
Supplement: S1 Data — (ZIP) [file pone.0295566.s002.zip › minimal underlying data/Fig2/αSMA/αSMA.xlsx]

## Sheet: Sheet1
		Area	Mean	Min	Max	IntDen	%Area	RawIntDen	MinThr	MaxThr
I/R	7	12434	61.266	47	85	761776	3.37	761776	47	255
	6	13149	60.435	46	85	794666	3.563	794666	46	255
	5	13902	59.599	45	85	828551	3.767	828551	45	255
I/R+vericiguat	1	7691	49.283	28	85	379035	2.08	379035	28	255
	2	8046	48.3	27	85	388620	2.176	388620	27	255
	3	7320	50.362	29	85	368647	1.979	368647	29	255
sham	1	1093	42.203	32	85	46128	0.296	46128	32	255
	2	980	43.38	33	85	42512	0.265	42512	33	255
	3	1203	41.179	31	85	49538	0.325	49538	31	255
sham+vericiguat	1	589	43.808	23	85	25803	0.076	25803	23	255
	2	822	36.922	18	85	30350	0.106	30350	18	255
	3	741	38.991	19	85	28892	0.096	28892	19	255
	sham	sham+vericiguat	I/R	I/R+vericiguat
	43.808	42.203	61.266	49.283
	36.922	43.38	60.435	48.3
	38.991	41.179	59.599	50.362
	39.907
归一化	1.09775	1.05753	1.53522	1.23495
	0.925201	1.08703	1.5144	1.21031
	0.977047	1.03187	1.49345	1.26198
