# Supplementary material for: Vericiguat protects against cardiac damage in a pig model of ischemia/reperfusion
Source: PLoS One. 2023 Dec 22;18(12):e0295566. doi: 10.1371/journal.pone.0295566 (PMC10745182; doi:10.1371/journal.pone.0295566)
Supplement: S1 Data — (ZIP) [file pone.0295566.s002.zip › minimal underlying data/Fig3/CD16/CD16.xls]

## Sheet: Sheet1
		Area	Mean	Min	Max	IntDen	%Area	RawIntDen	MinThr	MaxThr
sham	1	86	0.012	0.007	0.021	1.041	0.023	21328	0.021	0.005
	2	92	0.013	0.007	0.023	1.177	0.025	22780	0.023	0.005
	3	63	0.01	0.007	0.014	0.645	0.017	15691	0.014	0.005
	4	71	0.011	0.007	0.016	0.77	0.019	17659	0.016	0.005
sham+vericiguat	1	58	0.014	0.009	0.019	0.821	0.015	14316	0.019	0.007
	2	66	0.015	0.009	0.021	0.988	0.017	16260	0.021	0.007
	3	72	0.016	0.009	0.025	1.128	0.018	17710	0.026	0.007
	4	44	0.013	0.009	0.016	0.569	0.011	10891	0.016	0.005
I/R	1	75040	0.142	0.072	0.299	10646.5	19.025	13911785	0.299	0.072
	2	66616	0.15	0.082	0.299	10006.2	16.89	12108529	0.299	0.082
	3	65006	0.173	0.091	0.875	11246.4	16.481	11295052	2.708	0.091
	4	76318	0.124	0.064	0.23	9467.69	19.349	14703434	0.23	0.064
I/R+vericiguat	1	20713	0.092	0.058	0.146	1913.15	5.252	4277380	0.146	0.058
	2	27809	0.082	0.047	0.146	2274.91	7.051	5886488	0.146	0.047
	3	24913	0.075	0.047	0.126	1878.04	6.316	5347796	0.126	0.047
	4	19810	0.082	0.054	0.126	1626.41	5.023	4186187	0.126	0.054
		sham	sham+vericiguat	I/R	I/R+vericiguat
		0.012	0.014	0.142	0.092
		0.013	0.015	0.15	0.082
		0.01	0.016	0.173	0.075
		0.011	0.013	0.124	0.082
		0.0115
	归一化	1.04348	1.21739	12.3478	8
		1.13043	1.30435	13.0435	7.13043
		0.869565	1.3913	15.0435	6.52174
		0.956522	1.13043	10.7826	7.13043
