# Supplementary material for: Vericiguat protects against cardiac damage in a pig model of ischemia/reperfusion
Source: PLoS One. 2023 Dec 22;18(12):e0295566. doi: 10.1371/journal.pone.0295566 (PMC10745182; doi:10.1371/journal.pone.0295566)
Supplement: S1 Data — (ZIP) [file pone.0295566.s002.zip › minimal underlying data/Fig3/CD68/CD68.xls]

## Sheet: Sheet1
		Area	Mean	Min	Max	IntDen	%Area	RawIntDen	MinThr	MaxThr
I/R	1	175126	0.043	0.032	0.076	7525.85	44.401	40459275	0.076	0.032
	2	247326	0.039	0.023	0.106	9618.5	62.706	57687968	0.106	0.023
	3	206524	0.035	0.023	0.049	7190.38	52.361	48613417	0.049	0.023
	4	194158	0.043	0.03	0.106	8255.36	49.226	44907207	0.106	0.03
I/R+vericiguat	1	13119	0.013	0.007	0.016	170.281	3.326	3246886	0.016	0.003
	2	16588	0.014	0.007	0.017	230.552	4.206	4096791	0.017	0.003
	3	19799	0.015	0.007	0.019	292.044	5.02	4880275	0.019	0.003
	4	22741	0.016	0.007	0.021	353.631	5.766	5595181	0.021	0.003
sham	1	1046	0.009	0.007	0.01	9.686	0.265	261104	0.01	0.002
	2	1523	0.01	0.007	0.012	15.452	0.386	379400	0.012	0.002
	3	2075	0.011	0.007	0.014	23.093	0.526	515744	0.014	0.002
	4	2436	0.012	0.007	0.016	28.727	0.618	604550	0.016	0.002
			0.0105
sham+vericiguat	1	239	0.014	0.012	0.016	3.327	0.061	59023	0.016	0.012
	2	219	0.012	0.01	0.014	2.699	0.056	54283	0.014	0.01
	3	282	0.011	0.007	0.014	3.213	0.071	70049	0.014	0.007
	4	177	0.011	0.009	0.012	1.871	0.045	44050	0.012	0.009
	I/R	I/R+vericiguat	sham	sham+vericiguat
	0.043	0.013	0.009	0.014
	0.039	0.014	0.01	0.012
	0.035	0.015	0.011	0.011
	0.043	0.016	0.012	0.011
			0.0105
	I/R	I/R+vericiguat	sham	sham+vericiguat
归一化	4.09524	1.2381	0.857143	1.33333
	3.71429	1.33333	0.952381	1.14286
	3.33333	1.42857	1.04762	1.04762
	4.09524	1.52381	1.14286	1.04762
