# Supplementary material for: Vericiguat protects against cardiac damage in a pig model of ischemia/reperfusion
Source: PLoS One. 2023 Dec 22;18(12):e0295566. doi: 10.1371/journal.pone.0295566 (PMC10745182; doi:10.1371/journal.pone.0295566)
Supplement: S1 Data — (ZIP) [file pone.0295566.s002.zip › minimal underlying data/Fig4/western/凋亡WESTERN.xls]

## Sheet: Sheet1
		sham	sham+vericiguat	I/R	I/R+vericiguat
	Totle-cspase-3	44291.4	38341.5	35742.8	38059.4
	2	42336.4	39432.8	36652.2	37738.9
	3	43548	38432.3	35948.2	36543.7
	β-actin	41755.7	42750.3	42538.9	41920.6
	2	40212.6	41657.7	40654.7	42648.8
	3	41324.9	42313.7	41967.2	40342
	cleaved-caspase-3	1117.52	2484.32	41145.7	5554.56
	2	1325.54	1943.43	42134.1	6432.14
	3	1643.85	1819.87	40214	6603.1
	Totle-cspase-3/β-actin	1.06073	0.896872	0.840238	0.907894
	2	1.05281	0.946591	0.901548	0.884876
	3	1.0538	0.908272	0.856578	0.905847
	cleaved-caspase-3/β-actin	0.0267633	0.0581123	0.96725	0.132502
	2	0.0329634	0.0466523	1.03639	0.150816
	3	0.0397788	0.0430091	0.958223	0.163678
均一化	Totle-cspase-3/β-actin	1	0.845524	0.792133	0.855915
		1	0.899105	0.856322	0.840486
		1	0.861905	0.81285	0.859603
均一化	cleaved-caspase-3/β-actin	1	2.17135	36.141	4.95089
		1	1.41528	31.4406	4.57527
		1	1.08121	24.0888	4.1147
