# Supplementary material for: Vericiguat protects against cardiac damage in a pig model of ischemia/reperfusion
Source: PLoS One. 2023 Dec 22;18(12):e0295566. doi: 10.1371/journal.pone.0295566 (PMC10745182; doi:10.1371/journal.pone.0295566)
Supplement: S1 Data — (ZIP) [file pone.0295566.s002.zip › minimal underlying data/Fig5/自噬.xls]

## Sheet: Sheet1
		LC3I		LC3II		Bclin-1		β-actin
	1	34150.1	1	14627.9	1	8438.27	1	38803.9
	2	33673.4	2	9695.39	2	10766.4	2	38909.6
	3	34819.9	3	24282.9	3	26565.1	3	34234.8
	4	36407.8	4	41441.5	4	44889.8	4	32834.6
		sham	sham+vericiguat	I/R	I/R+vericiguat
LC3I	1	34150.1	33673.4	34819.9	36407.8
	2	32456.1	31493.8	32439.2	33325.9
	3	31352.6	34921.1	32019.2	31927
	4	32841	32144.1	35938.2	34325.7
		sham	sham+vericiguat	I/R	I/R+vericiguat
LC3II	1	14627.9	9695.39	24282.9	41441.5
	2	13432.3	13342.4	25938.1	39213.3
	3	15643.2	12322.5	23432.3	38232.3
	4	14984.5	12932.5	22432.9	37918.4
Beclin-1		sham	sham+vericiguat	I/R	I/R+vericiguat
	1	8438.27	10766.4	26565.1	44889.8
	2	7832.43	9901.21	27192.4	45324.6
	3	8192.32	9102.92	26918.9	43565
	4	9221.38	9310.08	25718.4	43910.9
β-actin		sham	sham+vericiguat	I/R	I/R+vericiguat
	1	38803.9	38909.6	34234.8	32834.6
	2	35112.9	37918.3	35823.3	33241.5
	3	36932.2	36019.8	37210.1	35921.9
	4	37019.1	35382.2	36019.2	32432.3
		sham	sham+vericiguat	I/R	I/R+vericiguat		sham	sham+vericiguat	I/R	I/R+vericiguat
Beclin-1/β-actin	1	0.217459	0.276704	0.775969	1.36715	均一化	1	1.27244	3.56835	6.28693
	2	0.223064	0.26112	0.75907	1.36349		1	1.1706	3.40292	6.11256
	3	0.22182	0.25272	0.723429	1.21277		1	1.1393	3.26133	5.46735
	4	0.249098	0.263129	0.71402	1.35393		1	1.05633	2.86642	5.43532
		sham	sham+vericiguat	I/R	I/R+vericiguat		sham	sham+vericiguat	I/R	I/R+vericiguat
LC3II/LC3I	1	0.428342	0.287925	0.697387	1.13826	均一化	1	0.672183	1.62811	2.65736
	2	0.413862	0.423652	0.799592	1.17666		1	1.02366	1.93202	2.84313
	3	0.498944	0.352868	0.73182	1.19749		1	0.70723	1.46674	2.40005
	4	0.456275	0.402329	0.624207	1.10466		1	0.881769	1.36805	2.42105
